# Supplementary material for: A computational method for prediction of xylanase enzymes activity in strains of Bacillus subtilis based on pseudo amino acid composition features
Source: PLoS One. 2018 Oct 22;13(10):e0205796. doi: 10.1371/journal.pone.0205796 (PMC6197662; doi:10.1371/journal.pone.0205796)
Supplement: S1 Table — Features extracted from 41 studied xylanase amino acid sequences. λ = 7 was used for generating features. (XLSX) [file pone.0205796.s001.xlsx]

## Sheet: Supporting Information
S1 Table. The PseAAC feature values. Features extracted from 41 studied xylanase amino acid sequences. λ=7 was used for generating features.
F1	F2	F3	F4	F5	F6	F7	F8	F9	F10	F11	F12	F13	F14	F15	F16	F17	F18	F19	F20	F21	F22	F23	F24	F25	F26	F27	F28	F29	F30	F31	F32	F33	F34	F35
b16b	3.156	0	1.942	0.486	1.457	6.312	0.243	1.457	1.457	1.942	0.728	3.885	1.699	0.971	1.699	3.885	6.312	3.399	2.428	4.127	3.852	3.728	3.734	3.663	3.585	3.714	3.926	3.765	3.884	3.653	3.693	3.721	3.786	3.71
d16d	3.428	0	1.959	0.49	1.469	6.366	0.245	1.469	1.224	1.959	0.735	3.918	1.469	0.979	1.714	4.162	6.121	3.428	2.448	4.162	3.831	3.72	3.719	3.661	3.553	3.705	3.908	3.767	3.872	3.647	3.665	3.732	3.781	3.695
t37a	3.511	0	2.16	0.27	1.62	6.211	0	1.62	1.89	1.62	0.54	4.051	1.89	0.81	1.62	3.511	6.481	3.511	2.43	3.781	3.842	3.822	3.724	3.697	3.597	3.666	3.846	3.834	3.872	3.681	3.665	3.711	3.816	3.698
t41a	3.06	0	1.883	0.471	1.412	5.885	0.235	1.177	1.177	2.119	0.471	4.472	1.412	1.177	1.648	5.179	6.12	3.766	2.354	4.002	3.789	3.711	3.693	3.631	3.439	3.655	3.872	3.749	3.824	3.648	3.667	3.765	3.765	3.774
s2f	3.043	0	1.872	0.468	1.404	6.319	0.234	1.638	1.404	1.872	0.702	3.979	1.404	0.936	1.872	4.681	6.085	3.511	2.34	3.979	3.878	3.76	3.763	3.633	3.524	3.714	3.905	3.732	3.845	3.656	3.682	3.71	3.747	3.706
s2h	3.155	0.243	1.699	0.243	1.941	6.552	0.485	1.699	1.941	1.456	0.485	4.125	1.456	0.971	1.456	3.64	6.066	2.912	2.427	3.64	3.834	3.774	3.796	3.6	3.588	3.85	4.03	3.945	3.833	3.749	3.804	3.948	3.797	3.862
s7e	3.284	0	1.877	0.469	1.408	6.334	0.235	1.408	1.408	1.877	0.704	3.988	1.408	0.938	1.642	4.927	6.1	3.754	2.346	3.988	3.787	3.685	3.705	3.627	3.532	3.664	3.9	3.722	3.864	3.618	3.667	3.708	3.756	3.671
d3b	3.23	0	1.346	0.538	1.346	5.922	0.538	1.615	2.153	1.884	0.269	4.038	1.884	0.808	1.884	4.845	5.384	3.23	2.423	3.769	3.798	3.802	3.65	3.743	3.573	3.777	3.972	3.722	3.816	3.802	3.607	3.857	3.946	3.831
s6a	3.696	0	1.725	0.246	1.725	6.407	0.493	1.478	1.232	1.725	0.739	4.682	1.478	1.232	1.478	4.189	6.16	3.203	2.464	3.45	3.79	3.687	3.718	3.577	3.547	3.699	3.939	3.842	3.794	3.68	3.663	3.75	3.713	3.798
b5d	3.128	0	1.925	0.481	1.444	6.257	0.241	0.963	1.444	2.647	0.722	4.572	1.444	0.963	1.444	4.813	6.016	3.128	2.407	3.85	3.765	3.708	3.728	3.685	3.395	3.641	3.858	3.788	3.846	3.7	3.628	3.816	3.78	3.772
s3d	3.054	0	1.88	0.47	1.41	5.874	0.235	1.41	1.175	2.115	0.47	4.229	1.41	1.175	1.645	5.169	6.109	3.994	2.35	3.994	3.762	3.696	3.672	3.629	3.438	3.658	3.86	3.735	3.822	3.65	3.645	3.758	3.739	3.772
k40b	3.737	0	1.993	0.249	1.744	6.477	0.498	1.495	1.744	1.246	0.498	4.235	1.495	0.747	1.993	3.737	5.979	2.989	2.491	3.238	3.841	3.839	3.789	3.634	3.651	3.811	4.025	4.014	3.854	3.742	3.752	3.776	3.863	3.824
h14d	3.28	0	1.875	0.703	1.406	6.092	0.234	1.406	1.406	1.875	0.703	3.983	1.406	0.937	1.64	4.686	6.326	3.749	2.343	3.983	3.802	3.7	3.699	3.64	3.559	3.651	3.903	3.739	3.876	3.632	3.648	3.7	3.752	3.664
k2b	3.469	0.231	1.619	0.462	1.619	6.244	0.462	1.387	1.387	1.619	0.694	4.394	1.387	0.925	1.387	4.856	6.012	3.469	2.544	3.469	3.814	3.678	3.697	3.627	3.551	3.667	3.978	3.821	3.846	3.696	3.653	3.766	3.737	3.833
b9h	3.265	0	1.866	0.466	1.399	6.53	0.233	1.866	1.399	1.866	0.7	3.964	1.632	0.933	1.632	4.431	6.063	3.265	2.332	3.964	3.831	3.683	3.745	3.653	3.528	3.67	3.917	3.781	3.852	3.628	3.671	3.725	3.804	3.707
s5d	3.085	0	2.135	0.237	1.661	5.932	0.712	1.424	1.424	1.661	0.475	4.271	1.898	0.712	1.661	4.746	6.169	3.085	2.373	3.559	3.876	3.797	3.777	3.651	3.552	3.743	3.901	3.84	3.827	3.739	3.734	3.781	3.695	3.871
h13d	3.482	0	1.99	0.249	1.492	6.217	0.249	1.492	1.243	1.99	0.746	3.979	1.492	0.995	1.741	4.228	6.217	3.482	2.487	3.979	3.817	3.717	3.737	3.655	3.581	3.702	3.914	3.777	3.828	3.659	3.665	3.747	3.758	3.695
t28d	3.189	0	2.126	0.266	1.86	5.846	0.266	1.329	1.329	1.329	0.797	3.986	1.594	0.797	1.86	4.517	6.643	3.454	2.391	3.986	3.86	3.812	3.732	3.74	3.495	3.597	3.871	3.928	3.804	3.693	3.724	3.75	3.73	3.701
S7h	3.429	0	1.959	0.49	1.469	6.368	0.245	1.469	1.225	2.204	0.735	3.919	1.714	0.735	1.714	4.164	5.878	3.429	2.449	3.919	3.818	3.725	3.708	3.687	3.592	3.701	3.91	3.778	3.896	3.679	3.686	3.785	3.819	3.702
k43l	3.663	0	1.832	0.262	1.832	6.541	0.523	1.57	1.308	1.57	0.785	4.448	1.57	0.785	1.57	4.186	6.279	3.14	2.355	3.401	3.859	3.72	3.681	3.697	3.555	3.682	3.953	3.898	3.778	3.652	3.683	3.719	3.764	3.741
k36p88	3.222	0	0.92	1.151	2.531	6.213	0.69	1.151	1.381	1.611	0.46	4.142	1.381	0.69	2.071	5.063	5.523	3.222	2.301	2.991	3.831	3.707	3.921	3.724	3.767	3.772	3.982	3.939	3.909	3.727	3.613	3.806	3.829	3.762
k33l	3.754	0	1.642	0.469	1.642	6.335	0.469	1.408	1.408	1.642	0.704	4.458	1.408	0.938	1.408	4.927	6.1	3.519	2.346	3.519	3.803	3.642	3.67	3.599	3.514	3.656	3.924	3.779	3.825	3.63	3.673	3.702	3.703	3.782
k32l	3.467	0	1.867	0.267	1.867	6.401	0.267	1.6	1.334	1.6	0.8	4.267	1.6	0.8	1.6	4.534	6.401	3.201	2.4	3.467	3.816	3.704	3.71	3.679	3.578	3.624	3.959	3.958	3.763	3.623	3.706	3.689	3.685	3.766
h14h	3.423	0	1.843	0.263	1.843	6.32	0.527	1.58	1.317	1.58	0.79	4.476	1.58	0.79	1.58	4.476	6.32	3.16	2.37	3.423	3.853	3.682	3.711	3.713	3.539	3.695	3.921	3.901	3.779	3.632	3.693	3.721	3.723	3.776
h11h	3.519	0	1.642	0.469	1.642	6.335	0.469	1.642	1.408	1.877	0.704	4.458	1.408	0.938	1.408	4.927	6.1	3.285	2.346	3.519	3.807	3.665	3.679	3.63	3.483	3.657	3.934	3.794	3.802	3.618	3.652	3.727	3.678	3.779
d3d	3.549	0	1.656	0.473	1.656	6.389	0.237	1.183	1.183	1.893	0.71	4.259	1.42	0.946	1.42	5.206	6.389	3.549	2.366	4.023	3.733	3.623	3.618	3.598	3.432	3.614	3.898	3.774	3.71	3.737	3.625	3.693	3.742	3.694
d19d	3.218	0	1.733	0.495	1.485	6.436	0.495	1.733	0.99	2.228	0.495	4.703	1.485	0.99	1.485	4.456	6.436	3.218	2.475	3.465	3.799	3.635	3.655	3.626	3.528	3.655	3.927	3.898	3.779	3.653	3.595	3.713	3.719	3.798
h16h	3.438	0	1.719	0.246	1.964	6.384	0.491	1.473	2.21	1.228	0.737	4.174	1.473	0.982	1.473	3.683	6.63	2.947	2.456	3.438	3.822	3.808	3.751	3.524	3.601	3.804	3.943	3.879	3.793	3.759	3.697	3.86	3.8	3.813
a14h	3.554	0	1.659	0.474	1.659	6.397	0.474	1.659	1.422	1.659	0.711	4.739	1.422	0.948	1.422	4.502	6.16	3.08	2.369	3.554	3.865	3.654	3.707	3.619	3.562	3.685	3.902	3.78	3.838	3.618	3.667	3.705	3.752	3.784
Y	3.584	0	1.792	0.256	1.792	6.4	0.512	1.536	1.28	1.536	0.768	4.608	1.536	0.768	1.536	4.608	6.144	3.072	2.56	3.328	3.859	3.708	3.721	3.632	3.555	3.682	3.926	3.915	3.793	3.674	3.682	3.743	3.734	3.758
W	3.705	0	1.729	0.494	1.729	6.175	0.494	1.482	1.482	1.729	0.741	4.199	1.482	0.988	1.482	4.446	6.175	3.211	2.47	3.458	3.832	3.689	3.717	3.632	3.533	3.717	3.945	3.878	3.796	3.658	3.671	3.754	3.703	3.803
t34b	3.049	0	1.876	0.469	1.407	5.863	0.235	1.173	1.173	2.111	0.469	4.456	1.407	1.173	1.642	5.159	6.097	3.987	2.345	3.987	3.782	3.697	3.704	3.625	3.434	3.647	3.865	3.743	3.825	3.648	3.658	3.776	3.757	3.762
t27b	3.539	0	2.022	0.253	1.011	6.066	0.253	1.517	1.264	2.022	0.758	4.55	1.517	1.011	1.769	4.044	5.813	3.539	2.78	3.791	3.824	3.832	3.705	3.634	3.638	3.723	3.796	3.822	3.89	3.754	3.645	3.749	3.815	3.653
h13f	3.549	0.237	1.656	0.473	1.656	6.152	0.473	1.656	1.183	1.656	0.71	4.259	1.42	0.946	1.656	4.969	5.915	3.076	2.366	3.549	3.836	3.737	3.78	3.705	3.584	3.696	3.914	3.844	3.756	3.584	3.663	3.801	3.745	3.795
h13h	3.535	0	1.414	0.354	1.768	7.778	0	1.414	1.768	2.121	0.707	4.243	1.768	0.707	0.707	4.596	6.364	3.535	2.475	4.243	3.754	3.693	3.664	3.568	3.535	3.415	3.751	3.88	3.62	3.421	3.425	3.427	3.676	3.674
t31d	3.284	0	1.877	0.469	1.408	6.334	0.235	1.408	1.408	1.877	0.704	3.988	1.408	0.938	1.642	4.927	6.1	3.754	2.346	3.988	3.787	3.685	3.705	3.627	3.532	3.664	3.9	3.722	3.864	3.618	3.667	3.708	3.756	3.671
k46b	3.756	0	1.643	0.47	1.643	6.339	0.47	1.878	1.174	1.643	0.704	4.226	1.409	0.939	1.878	4.226	5.869	3.052	2.348	3.522	3.775	3.755	3.789	3.684	3.679	3.736	3.924	3.82	3.819	3.64	3.732	3.828	3.822	3.807
S1d	3.409	0	2.191	0.487	1.461	6.087	0.487	1.461	1.217	1.948	0.73	3.896	1.461	0.974	1.704	3.896	6.087	3.409	2.435	4.139	3.898	3.745	3.758	3.699	3.571	3.683	3.914	3.833	3.898	3.674	3.694	3.72	3.758	3.676
k27k88	3.035	0	1.868	0.233	1.868	7.003	0.467	1.401	1.401	1.401	0.7	4.902	1.634	0.934	1.401	4.202	6.07	3.035	2.334	3.502	3.813	3.782	3.723	3.578	3.553	3.711	4.009	3.78	3.841	3.807	3.715	3.755	3.838	3.706
b11h	3.312	0.552	2.484	0.276	1.932	6.349	0.276	1.656	0.828	1.656	0.828	3.865	1.38	0.552	2.208	4.141	5.521	3.312	1.932	3.589	4.033	3.807	3.987	3.916	3.548	3.829	4.023	3.937	3.669	3.614	3.623	3.729	3.893	3.741
a10d	3.734	0	1.634	0.467	1.634	6.301	0.467	1.4	1.167	1.634	0.7	4.667	1.4	0.933	1.4	4.901	6.068	3.501	2.567	3.501	3.784	3.653	3.65	3.615	3.514	3.656	3.946	3.77	3.819	3.667	3.643	3.716	3.725	3.766
